# Supplementary material for: A Triple-Resonance NMR Strategy for the Selective Detection of NAD+ and NADH Derived from a 13C/15N-Nicotinamide Riboside Probe in the Liver Extracts of Mice
Source: Sensors (Basel). 2026 Apr 28;26(9):2714. doi: 10.3390/s26092714 (PMC13165850; doi:10.3390/s26092714)
Supplement: Supplementary file 1 [file sensors-26-02714-s001.zip]

Archive with 1 entries (1 files):
- sensors-4251987-supplementary.pdf
